# Supplementary material for: Exploring the Impact of Fermentation Time and Climate on Quality of Cocoa Bean-Derived Chocolate: Sensorial Profile and Volatilome Analysis
Source: Foods. 2024 Aug 20;13(16):2614. doi: 10.3390/foods13162614 (PMC11353615; doi:10.3390/foods13162614)
Supplement: Supplementary file 1 [file foods-13-02614-s001.zip]

Archive with 1 entries (1 files):
- foods-3071619-supplementary.pdf
